# Supplementary material for: Individual Postprandial Glycemic Responses to Meal Types by Different Carbohydrate Levels and Their Associations with Glycemic Variability Using Continuous Glucose Monitoring
Source: Nutrients. 2023 Aug 13;15(16):3571. doi: 10.3390/nu15163571 (PMC10459284; doi:10.3390/nu15163571)
Supplement: Supplementary file 1 [file nutrients-15-03571-s001.zip]

Archive with 1 entries (1 files):
- nutrients-2550474-supplementary.pdf
